# Supplementary material for: A Randomized Pilot Trial of Micronutrient Supplementation for Under-5 Children in an Urban Low-Cost Flat Community in Malaysia: A Framework for Community-Based Research Integration
Source: Int J Environ Res Public Health. 2022 Oct 25;19(21):13878. doi: 10.3390/ijerph192113878 (PMC9655965; doi:10.3390/ijerph192113878)
Supplement: Supplementary file 1 [file ijerph-19-13878-s001.zip]

Archive with 1 entries (1 files):
- ijerph-1953796-supplementary.pdf
